# Supplementary material for: Systems biology combining human- and animal-data miRNA and mRNA data identifies new targets in ureteropelvic junction obstruction
Source: BMC Syst Biol. 2017 Mar 1;11:31. doi: 10.1186/s12918-017-0411-7 (PMC5333413; doi:10.1186/s12918-017-0411-7)
Supplement: Additional file 1: — Differentially expressed miRNAs in human UPJ. (XLSX 15 kb) [file 12918_2017_411_MOESM1_ESM.xlsx]

## Sheet: Feuil1
Supplementary Table 1: Differentially expressed miRNAs in human UPJ.
Symbol	Exp Fold Change	Exp p-value		down regulated
mir-638	-3.467	0.0229		up regulated
miR-188-5p	-3.161	0.0421
miR-574-5p	-2.9	0.00673
miR-574-3p	-2.439	0.00254
miR-483-5p	-2.203	0.0466
mir-21	-1.948	0.012
mir-572	-1.893	0.0173
mir-601	-1.842	0.00893
miR-671-5p	-1.698	0.0301
mir-10	-1.645	0.0108
mir-765	-1.586	0.00174
let-7a-5p	-1.559	0.00317
MIR659	-1.545	0.0209
miR-135a-1-3p	-1.443	0.0278
miR-26a-5p	-1.376	0.0303
mir-204	-1.348	0.0168
miR-483-3p	-1.344	0.013
miR-32-3p	-1.343	0.00761
mir-708	-1.336	0.00421
mir-596	-1.329	9.72e-05
mir-8	-1.328	0.0315
mir-22	-1.31	0.0218
miR-1228-5p	-1.306	0.0342
miR-16-5p	-1.293	0.00227
mir-34	-1.271	0.00342
miR-1224-3p	-1.264	0.025
mir-26	-1.263	0.00199
mir-23	-1.257	0.0139
miR-518c-5p	-1.256	4.2e-06
let-7	-1.255	0.000392
miR-10b-3p	-1.246	0.00522
miR-509-3p	-1.244	0.00827
mir-27	-1.241	0.0057
mir-322	-1.233	0.00315
mir-17	-1.218	2.72e-05
mir-30	-1.214	0.0243
mir-328	-1.212	0.0112
mir-29	-1.205	0.011
mir-146	-1.201	0.000854
miR-195-3p	-1.188	0.0299
miR-19b-3p	-1.188	0.0413
mir-130	-1.186	0.0124
miR-203a-3p	-1.186	0.0117
miR-92a-3p	-1.185	0.00393
miR-125b-5p	-1.18	0.0303
miR-628-3p	-1.18	8.6e-05
mir-297	-1.177	0.00375
mir-187	-1.17	0.00124
miR-149-3p	-1.167	0.0353
mir-103	-1.164	0.00381
mir-148	-1.162	0.00435
miR-151-5p	-1.162	0.00909
mir-432	-1.16	0.00883
mir-15	-1.159	0.0185
mir-192	-1.159	0.00606
mir-571	-1.155	0.0103
miR-29b-3p	-1.153	0.0293
miR-27b-5p	-1.151	0.00318
miR-194-5p	-1.145	0.0163
miR-135a-5p	-1.14	0.0285
miR-10a-3p	-1.139	0.011
mir-210	-1.138	0.0294
mir-325	-1.138	0.0137
mir-561	-1.137	0.0248
miR-526a	-1.136	0.00787
miR-103-3p	-1.135	0.00667
mir-581	-1.134	0.0138
mir-221	-1.133	0.00112
mir-383	-1.132	0.00593
miR-101-3p	-1.13	0.00398
mir-31	-1.13	0.00383
miR-138-5p	-1.129	0.00433
mir-19	-1.128	0.0114
miR-532-5p	-1.128	0.00249
miR-219a-2-3p	-1.127	0.00756
mir-626	-1.127	0.00123
miR-376a-5p	-1.122	0.00703
miR-9-5p	-1.121	0.00347
mir-25	-1.119	0.0079
miR-299a-3p	-1.119	0.00509
mir-619	-1.118	0.00827
mir-639	-1.118	0.00793
miR-142-3p	-1.116	0.00265
miR-30a-3p	-1.116	0.01
miR-644a	-1.115	0.00916
miR-432-3p	-1.113	0.0162
miR-18a-3p	-1.112	0.000423
mir-449	-1.112	0.0405
miR-550a-3p	-1.112	0.0386
miR-92a-2-5p	-1.112	0.00625
miR-941	-1.11	0.0272
mir-647	-1.107	0.0248
miR-7a-5p	-1.107	0.0109
miR-31-3p	-1.104	0.00813
miR-194-3p	-1.101	0.0136
miR-34a-5p	-1.101	0.00855
miR-140-5p	-1.1	0.00527
miR-369-3p	-1.1	0.00371
mir-612	-1.098	0.0217
miR-548f-3p	-1.096	0.025
miR-148b-5p	-1.094	0.0043
miR-27a-5p	-1.089	0.00776
mir-302	-1.089	0.0312
miR-590-3p	-1.089	0.0473
mir-652	-1.089	0.00627
miR-767	-1.089	0.0147
miR-34c-3p	-1.088	0.024
miR-17-3p	-1.087	0.0275
miR-485-5p	-1.087	0.0496
mir-373	-1.081	0.0315
miR-505-5p	-1.081	0.0259
mir-609	-1.08	0.0361
mir-580	-1.078	0.024
mir-675	-1.078	0.0403
miR-1273h-5p	-1.074	0.0441
miR-885-3p	-1.064	0.0491
miR-337-5p	-1.06	0.0289
mir-122	-1.059	0.0426
miR-18b-3p	1.051	0.0435
mir-183	1.056	0.0406
miR-146a-3p	1.058	0.0264
miR-455-3p	1.066	0.0469
mir-368	1.07	0.0264
miR-15b-3p	1.077	0.019
miR-106b-3p	1.078	0.0441
miR-1231-3p	1.079	0.00739
mir-217	1.081	0.0411
miR-628	1.082	0.048
miR-624-5p	1.084	0.0449
miR-377-5p	1.085	0.0367
mir-668	1.088	0.0127
miR-450b-5p	1.089	0.0141
mir-191	1.092	0.0137
miR-514a-3p	1.094	0.00484
miR-100-3p	1.095	0.0426
miR-138-2-3p	1.095	0.0489
miR-501-3p	1.095	0.0281
miR-24-1-5p	1.096	0.0083
mir-425	1.096	0.00906
miR-144-5p	1.097	0.00157
miR-127-5p	1.098	0.0205
miR-593-5p	1.098	0.0416
mir-379	1.101	0.036
miR-875-5p	1.101	0.0408
miR-182-3p	1.102	0.0068
miR-488-5p	1.103	0.00283
miR-582-5p	1.103	0.014
mir-133	1.105	0.00767
miR-486-5p	1.106	0.00887
miR-219a-5p	1.11	0.034
miR-34a-3p	1.113	0.00873
mir-548	1.113	0.0126
mir-635	1.113	0.00144
miR-202-5p	1.114	0.0457
mir-412	1.116	0.0368
mir-32	1.118	0.00503
miR-515-5p	1.118	0.00706
mir-489	1.121	0.00794
mir-506	1.121	0.0106
miR-153-3p	1.124	0.0251
miR-509-5p	1.124	0.00795
miR-642a-5p	1.127	0.0373
miR-1233-3p	1.128	0.0206
mir-149	1.128	0.042
miR-548c-3p	1.128	0.00319
miR-625-3p	1.128	0.0409
mir-567	1.129	0.0442
miR-542-3p	1.13	0.0327
mir-935	1.13	0.00239
miR-138-1-3p	1.132	0.0234
miR-145-3p	1.134	0.00468
miR-340-3p	1.134	0.0386
miR-221-5p	1.137	0.0351
miR-671-3p	1.139	0.0145
mir-1231	1.142	0.0236
mir-653	1.142	0.0332
miR-7-1-3p	1.142	0.0419
miR-124-5p	1.144	0.00457
miR-133a-3p	1.144	0.00232
mir-555	1.145	0.0371
mir-607	1.146	0.00735
mir-661	1.146	0.0451
mir-877	1.146	0.0442
miR-532-3p	1.147	0.0123
miR-26b-3p	1.148	0.0113
mir-552	1.149	0.00886
miR-218-1-3p	1.15	0.00115
miR-223-5p	1.15	0.0184
mir-566	1.152	0.017
mir-551	1.154	0.00355
mir-597	1.154	0.00621
MIR1229	1.157	0.0362
miR-218-2-3p	1.157	0.016
miR-192-3p	1.161	0.0196
miR-520a-5p	1.163	0.00547
mir-891	1.163	0.00424
mir-943	1.164	0.0021
mir-588	1.17	0.0034
miR-4712-5p	1.175	0.0247
mir-216	1.178	0.0494
mir-150	1.179	0.0425
miR-518a-3p	1.182	0.0489
miR-329-3p	1.19	0.00754
mir-515	1.191	0.0234
miR-409-3p	1.193	0.000357
miR-615-5p	1.194	1.08e-05
mir-126	1.197	0.0338
miR-361-5p	1.198	0.0257
miR-767-3p	1.2	0.00452
mir-920	1.204	0.00176
mir-643	1.205	0.00748
miR-193a-3p	1.211	0.0142
mir-154	1.216	0.00724
miR-129-1-3p	1.241	0.00156
mir-887	1.249	0.00431
miR-376a-3p	1.259	0.00111
miR-365-3p	1.27	0.0222
miR-187-5p	1.274	0.0271
miR-425-3p	1.274	0.0179
mir-627	1.291	0.00291
mir-634	1.311	0.0403
miR-191-3p	1.345	0.00721
miR-541-3p	1.415	0.028
miR-362-5p	1.478	0.0288
mir-181	1.613	0.0497
mir-631	1.945	0.0491
mir-874	3.275	0.0206
