# Supplementary material for: Systems biology combining human- and animal-data miRNA and mRNA data identifies new targets in ureteropelvic junction obstruction
Source: BMC Syst Biol. 2017 Mar 1;11:31. doi: 10.1186/s12918-017-0411-7 (PMC5333413; doi:10.1186/s12918-017-0411-7)
Supplement: Additional file 2: — Differentially expressed miRNAs in mouse partial UUO. (XLSX 11 kb) [file 12918_2017_411_MOESM2_ESM.xlsx]

## Sheet: Feuil1
Supplementary Table 2: Differentially expressed miRNAs in mouse partial UUO.
Symbol	Exp Fold Change	Exp p-value		down regulated
miR-690	-5.186	0.0038		up regulated
miR-466b-5p	-4.151	0.00782
miR-1827	-4.035	0.013
let-7a-5p	-3.558	0.00393
miR-143-3p	-3.332	0.000372
miR-125b-5p	-3.219	0.00315
miR-26a-5p	-3.175	0.00113
miR-199a-5p	-3.087	0.00218
miR-466f-3p	-3.079	0.0213
miR-10a-5p	-3.052	0.00439
miR-181a-5p	-3.028	0.0154
miR-16-5p	-2.913	0.000697
miR-3941	-2.901	0.00856
miR-466g	-2.815	0.0142
miR-467a-3p	-2.737	0.0135
miR-196a-5p	-2.729	0.00125
miR-23a-3p	-2.674	8.97e-05
miR-214-3p	-2.655	0.0104
miR-17-5p	-2.508	0.00405
miR-19b-3p	-2.448	0.00189
miR-130a-3p	-2.363	0.004
miR-103-3p	-2.179	0.00654
miR-141-3p	-2.167	0.00348
miR-27a-3p	-2.155	0.0021
miR-30c-5p	-2.151	0.0135
miR-218-5p	-2.146	0.00327
miR-151-5p	-2.144	0.00804
miR-652-3p	-2.111	0.0102
miR-92a-3p	-2.076	0.00814
miR-145-5p	-2.056	0.00173
miR-1895	-2.046	0.00482
miR-24-3p	-1.96	0.0065
miR-100-5p	-1.952	0.0132
miR-455-3p	-1.933	0.0134
miR-221-3p	-1.931	0.00396
miR-142-3p	-1.93	0.00303
miR-365-3p	-1.928	0.0145
miR-331-3p	-1.9	0.0135
miR-126a-3p	-1.846	0.0163
miR-200b-3p	-1.841	0.0112
miR-345-5p	-1.809	0.0028
miR-148a-3p	-1.702	0.0211
miR-140-5p	-1.69	0.00405
miR-378a-3p	-1.687	0.00588
miR-342-3p	-1.673	0.00301
miR-146a-5p	-1.671	0.0033
miR-126a-5p	-1.649	0.0111
miR-708-5p	-1.609	0.00441
miR-139-5p	-1.431	0.025
miR-101b-3p	-1.39	0.0168
miR-296-5p	-1.305	0.000739
miR-344a-5p	-1.286	0.0137
let-7d-3p	-1.28	2.83e-05
miR-330-5p	-1.277	0.042
miR-615-3p	-1.274	3.37e-05
miR-328-3p	-1.228	0.000335
miR-186-5p	-1.222	0.0018
miR-193a-3p	-1.221	0.0027
miR-203a-3p	-1.198	0.0121
miR-149-5p	-1.186	0.0111
miR-425-5p	-1.183	0.0148
miR-10a-3p	-1.174	0.00467
miR-181a-1-3p	-1.172	0.00681
miR-744-5p	-1.165	0.00313
miR-669a-5p	-1.15	0.0141
miR-320b	-1.149	0.00742
miR-132-3p	-1.108	0.023
miR-338-5p	-1.069	1.01e-05
miR-3909	-1.066	0.000645
miR-487b-3p	-1.041	3.56e-14
miR-106b-3p	-1.04	8.56e-05
miR-467b-5p	-1.028	0.000266
miR-151-3p	-1.005	0.000631
miR-9-3p	1.006	0.00132
miR-20a-3p	1.035	0.000355
miR-24-1-5p	1.05	0.000859
miR-224-5p	1.08	1.73e-06
miR-452-5p	1.131	2.59e-05
miR-29b-3p	10.073	3.1e-08
