# Supplementary material for: Systems biology combining human- and animal-data miRNA and mRNA data identifies new targets in ureteropelvic junction obstruction
Source: BMC Syst Biol. 2017 Mar 1;11:31. doi: 10.1186/s12918-017-0411-7 (PMC5333413; doi:10.1186/s12918-017-0411-7)
Supplement: Additional file 3: — Differentially expressed mRNAs in mouse partial UUO. (XLSX 44 kb) [file 12918_2017_411_MOESM3_ESM.xlsx]

## Sheet: Feuil1
Supplementary Table 3: Differentially expressed mRNAs in mouse partial UUO.
Gene Symbol	Description	Exp Fold Change	Exp p-value		down regulated
Aqp4	aquaporin 4	-3.44828	0.00111702		up regulated
Egf	epidermal growth factor	-3.22581	2.3e-05
Cfd	complement factor D (adipsin)	-3.0303	0.00171642
Cidea	cell death-inducing DNA fragmentation factor, alpha subunit-like effector A	-2.77778	0.000612547
Cox8b	cytochrome c oxidase, subunit VIIIb	-2.63158	0.00358692
Ptger3	prostaglandin E receptor 3 (subtype EP3)	-2.63158	3e-05
Aadat	aminoadipate aminotransferase	-2.5	0.00560964
F13b	coagulation factor XIII, beta subunit	-2.43902	5.51e-06
Abca13	ATP-binding cassette, sub-family A (ABC1), member 13	-2.38095	0.00214086
Slc14a2	solute carrier family 14 (urea transporter), member 2	-2.38095	0.00100433
C11orf54	chromosome 11 open reading frame 54	-2.273	0.000804
Efhd1	EF hand domain containing 1	-2.22222	0.00228723
HLA-A	major histocompatibility complex, class I, A	-2.174	1.21e-06
Mthfd1	methylenetetrahydrofolate dehydrogenase (NADP+ dependent), methenyltetrahydrofolate cyclohydrolase, formyltetrahydrofolate synthase	-2.17391	5.36e-05
Pah	phenylalanine hydroxylase	-2.17391	1.4e-05
Glod5	glyoxalase domain containing 5	-2.17391	8.55e-06
Ppp1r1a	protein phosphatase 1, regulatory (inhibitor) subunit 1A	-2.12766	0.00629651
Slc16a7	solute carrier family 16 (monocarboxylic acid transporters), member 7	-2.12766	0.0054409
Acsl1	acyl-CoA synthetase long-chain family member 1	-2.12766	0.00174555
Slc6a19	solute carrier family 6 (neurotransmitter transporter), member 19	-2.12766	0.00193457
Slc34a3	solute carrier family 34 (sodium phosphate), member 3	-2.12766	0.000120435
Cldn8	claudin 8	-2.08333	0.00377068
Calb1	calbindin 1	-2.08333	0.00262563
Klf15	Kruppel-like factor 15	-2.08333	0.00242003
Kcnj10	potassium inwardly-rectifying channel, subfamily J, member 10	-2.08333	0.00116043
Slco1a6	solute carrier organic anion transporter family, member 1a6	-2.08333	0.00127739
Sult1d1	sulfotransferase family 1D, member 1	-2.08333	0.000929281
Dnase1	deoxyribonuclease I	-2.08333	0.00056505
Apoo	apolipoprotein O	-2.08333	3.19e-05
Fut9	fucosyltransferase 9	-2.08333	1.6e-06
NAT8B	N-acetyltransferase 8B (GCN5-related, putative, gene/pseudogene)	-2.083	0.00134
KLK3	kallikrein-related peptidase 3	-2.083	0.000775
DEFB119	defensin, beta 119	-2.083	1.25e-05
Atp6v0a4	ATPase, H+ transporting, lysosomal V0 subunit A4	-2.04082	0.0087655
Slc5a8	solute carrier family 5 (iodide transporter), member 8	-2.04082	0.00528178
Gm13111	predicted gene 13111	-2.04082	0.00217481
Slc16a4	solute carrier family 16 (monocarboxylic acid transporters), member 4	-2.04082	0.000516049
Slc26a4	solute carrier family 26, member 4	-2.04082	0.000162178
Slc5a3	solute carrier family 5 (inositol transporters), member 3	-2.04082	0.000181535
Slc9a3	solute carrier family 9 (sodium/hydrogen exchanger), member 3	-2.04082	5.49e-05
S100g	S100 calcium binding protein G	-2	0.00586946
Slco1a1	solute carrier organic anion transporter family, member 1a1	-2	0.00234929
Adhfe1	alcohol dehydrogenase, iron containing, 1	-2	0.00155576
Acy1	aminoacylase 1	-2	0.000870792
ACSM2A	acyl-CoA synthetase medium-chain family member 2A	-2	0.000153
MPC1	mitochondrial pyruvate carrier 1	-2	0.000107
KIAA1919	KIAA1919	-1.961	0.0032
Clec2e/Clec2h	C-type lectin domain family 2, member h	-1.961	0.00168
Gk	glycerol kinase	-1.961	0.00175
Slc22a7	solute carrier family 22 (organic anion transporter), member 7	-1.96078	0.00389173
Ass1	argininosuccinate synthetase 1	-1.96078	0.00228847
Fam151a	family with sequence simliarity 151, member A	-1.96078	0.00215228
Igsf11	immunoglobulin superfamily, member 11	-1.96078	0.00101758
Pla1a	phospholipase A1 member A	-1.96078	0.000786727
Mccc1	methylcrotonoyl-Coenzyme A carboxylase 1 (alpha)	-1.96078	0.000346703
Mpv17l	Mpv17 transgene, kidney disease mutant-like	-1.96078	0.000273419
Slc2a5	solute carrier family 2 (facilitated glucose transporter), member 5	-1.96078	5.88e-05
4931408D14Rik	RIKEN cDNA 4931408D14 gene	-1.92308	0.00352076
Acox2	acyl-Coenzyme A oxidase 2, branched chain	-1.92308	0.00317214
Hao2	hydroxyacid oxidase 2	-1.92308	0.00128253
Bdh1	3-hydroxybutyrate dehydrogenase, type 1	-1.92308	0.000131543
Hgd	homogentisate 1, 2-dioxygenase	-1.92308	0.000802557
Smpx	small muscle protein, X-linked	-1.92308	0.000552963
Cav2	caveolin 2	-1.92308	0.000193444
Lrrc19	leucine rich repeat containing 19	-1.92308	0.000129311
CYP4A11	cytochrome P450, family 4, subfamily A, polypeptide 11	-1.887	0.00427
TMEM52B	transmembrane protein 52B	-1.887	0.000114
Col4a3	collagen, type IV, alpha 3	-1.88679	0.00739556
Slc2a9	solute carrier family 2 (facilitated glucose transporter), member 9	-1.88679	0.00446636
Slc37a4	solute carrier family 37 (glucose-6-phosphate transporter), member 4	-1.88679	0.00387738
Slc22a8	solute carrier family 22 (organic anion transporter), member 8	-1.88679	0.00368034
Acot4	acyl-CoA thioesterase 4	-1.88679	0.0031413
Cth	cystathionase (cystathionine gamma-lyase)	-1.88679	0.00266431
Lactb2	lactamase, beta 2	-1.88679	0.00256119
Mep1a	meprin 1 alpha	-1.88679	0.00243824
Sult1b1	sulfotransferase family 1B, member 1	-1.88679	0.00268569
Lypla1	lysophospholipase 1	-1.88679	0.00136623
Dmgdh	dimethylglycine dehydrogenase precursor	-1.88679	0.000973376
Aldh6a1	aldehyde dehydrogenase family 6, subfamily A1	-1.88679	0.000495297
Slc12a3	solute carrier family 12, member 3	-1.88679	0.000453635
Tcn2	transcobalamin 2	-1.88679	0.000353096
Kcnj15	potassium inwardly-rectifying channel, subfamily J, member 15	-1.88679	0.000167868
Slc16a12	solute carrier family 16 (monocarboxylic acid transporters), member 12	-1.88679	0.000184622
Slc5a12	solute carrier family 5 (sodium/glucose cotransporter), member 12	-1.88679	0.000237509
FAM195A	family with sequence similarity 195, member A	-1.852	0.00722
CFAP52	cilia and flagella associated protein 52	-1.852	0.000377
CYP2A6 (includes others)	cytochrome P450, family 2, subfamily A, polypeptide 6	-1.852	0.000311
Igfbp2	insulin-like growth factor binding protein 2	-1.85185	0.00391132
Retsat	retinol saturase (all trans retinol 13,14 reductase)	-1.85185	0.00527904
Exoc6	exocyst complex component 6	-1.85185	0.00392703
Cox7a1	cytochrome c oxidase, subunit VIIa 1	-1.85185	0.000203948
Dio1	deiodinase, iodothyronine, type I	-1.85185	0.00101572
Npnt	nephronectin	-1.85185	0.00068332
Acaa2	acetyl-Coenzyme A acyltransferase 2 (mitochondrial 3-oxoacyl-Coenzyme A thiolase)	-1.85185	1.06e-05
Folh1	folate hydrolase	-1.81818	0.0063349
Cldn10	claudin 10	-1.81818	0.00409089
Bckdhb	branched chain ketoacid dehydrogenase E1, beta polypeptide	-1.81818	0.00341395
Slc4a1	solute carrier family 4 (anion exchanger), member 1	-1.81818	0.00293392
Slc5a2	solute carrier family 5 (sodium/glucose cotransporter), member 2	-1.81818	0.0019765
Tmed6	transmembrane emp24 protein transport domain containing 6	-1.81818	0.00232168
Agxt2	alanine-glyoxylate aminotransferase 2	-1.81818	0.00113143
Ttc36	tetratricopeptide repeat domain 36	-1.81818	0.000118481
Fam13a	family with sequence similarity 13, member A	-1.81818	0.000542003
PC	pyruvate carboxylase	-1.818	0.000207
LRP2	low density lipoprotein receptor-related protein 2	-1.818	4.59e-05
CA14	carbonic anhydrase XIV	-1.786	0.0029
ACOT1	acyl-CoA thioesterase 1	-1.786	0.00218
Hnf4aos	hepatic nuclear factor 4 alpha, opposite strand	-1.786	7.63e-05
Nepn	nephrocan	-1.78571	0.00438063
Slc27a2	solute carrier family 27 (fatty acid transporter), member 2	-1.78571	0.00487881
Wscd2	WSC domain containing 2	-1.78571	0.00449274
Atp6v1c2	ATPase, H+ transporting, lysosomal V1 subunit C2	-1.78571	0.00290917
Dynll2	dynein light chain LC8-type 2	-1.78571	0.000971538
Hif1a	hypoxia inducible factor 1, alpha subunit	-1.78571	0.00115289
Proz	protein Z, vitamin K-dependent plasma glycoprotein	-1.78571	0.00124629
Ednrb	endothelin receptor type B	-1.78571	0.000634447
Tfrc	transferrin receptor	-1.78571	0.000748847
Tpk1	thiamine pyrophosphokinase	-1.78571	0.000274213
Chpt1	choline phosphotransferase 1	-1.78571	0.000257367
Spp2	secreted phosphoprotein 2	-1.78571	7.47e-05
Acss1	acyl-CoA synthetase short-chain family member 1	-1.78571	2.13e-05
Scel	sciellin	-1.75439	0.00650457
Mro	maestro	-1.75439	0.00319368
Susd2	sushi domain containing 2	-1.75439	0.00417487
Slc25a13	solute carrier family 25 (mitochondrial carrier, adenine nucleotide translocator), member 13	-1.75439	0.00320486
Slc5a11	solute carrier family 5 (sodium/glucose cotransporter), member 11	-1.75439	0.00114186
Lrrc66	leucine rich repeat containing 66	-1.75439	0.000892665
Slc39a8	solute carrier family 39 (metal ion transporter), member 8	-1.75439	0.00101403
Fn3k	fructosamine 3 kinase	-1.75439	7.4e-05
Angpt1	angiopoietin 1	-1.75439	0.000518268
Kcnt1	potassium channel, subfamily T, member 1	-1.75439	0.000325493
Cgref1	cell growth regulator with EF hand domain 1	-1.75439	8.99e-05
Cycs	cytochrome c, somatic	-1.75439	0.000101197
Grhpr	glyoxylate reductase/hydroxypyruvate reductase	-1.75439	0.000151277
Pdzk1	PDZ domain containing 1	-1.75439	0.000131391
Gas2	growth arrest specific 2	-1.75439	2.36e-05
Gcsh	glycine cleavage system protein H (aminomethyl carrier)	-1.75439	1.72e-05
Atp6v1e1	ATPase, H+ transporting, lysosomal V1 subunit E1	-1.75439	4.66e-06
TMEM242	transmembrane protein 242	-1.754	0.00374
MTFP1	mitochondrial fission process 1	-1.754	0.000817
Col4a5	collagen, type IV, alpha 5	-1.72414	0.0072626
Dnajc12	DnaJ (Hsp40) homolog, subfamily C, member 12	-1.72414	0.00339041
Mogat2	monoacylglycerol O-acyltransferase 2	-1.72414	0.00353556
Hspa4	heat shock protein 4	-1.72414	0.00146002
Npl	N-acetylneuraminate pyruvate lyase	-1.72414	0.00255782
Miox	myo-inositol oxygenase	-1.72414	0.000295267
Tpd52l1	tumor protein D52-like 1	-1.72414	0.000737865
Serpina6	serine (or cysteine) peptidase inhibitor, clade A, member 6	-1.72414	0.000530095
Slc2a2	solute carrier family 2 (facilitated glucose transporter), member 2	-1.72414	0.000585822
Hnf4a	hepatic nuclear factor 4, alpha	-1.72414	0.000352012
Arhgap24	Rho GTPase activating protein 24	-1.72414	0.000205581
Sdhb	succinate dehydrogenase complex, subunit B, iron sulfur (Ip)	-1.72414	0.000180123
Mdh1	malate dehydrogenase 1, NAD (soluble)	-1.72414	0.000106046
Aga	aspartylglucosaminidase	-1.72414	8.47e-06
SLC22A25	solute carrier family 22, member 25	-1.695	0.00158
MT-ATP6	ATP synthase F0 subunit 6	-1.695	0.00035
Atp5b	ATP synthase, H+ transporting mitochondrial F1 complex, beta subunit	-1.69492	0.00432072
Ppargc1a	peroxisome proliferative activated receptor, gamma, coactivator 1 alpha	-1.69492	0.00317024
Slc6a12	solute carrier family 6 (neurotransmitter transporter, betaine/GABA), member 12	-1.69492	0.00311852
Crim1	cysteine rich transmembrane BMP regulator 1 (chordin like)	-1.69492	0.00033293
Dlst	dihydrolipoamide S-succinyltransferase (E2 component of 2-oxo-glutarate complex)	-1.69492	0.00127817
Sgk1	serum/glucocorticoid regulated kinase 1	-1.69492	0.00113983
Grpel1	GrpE-like 1, mitochondrial	-1.69492	0.000948127
Rmnd1	required for meiotic nuclear division 1 homolog (S, cerevisiae)	-1.69492	0.000882263
Eaf2	ELL associated factor 2	-1.69492	0.000703452
Pou3f3	POU domain, class 3, transcription factor 3	-1.69492	0.000518085
Fxyd4	FXYD domain-containing ion transport regulator 4	-1.69492	0.00019303
Aifm1	apoptosis-inducing factor, mitochondrion-associated 1	-1.69492	3.16e-05
Ankib1	ankyrin repeat and IBR domain containing 1	-1.69492	2.84e-05
Chchd10	coiled-coil-helix-coiled-coil-helix domain containing 10	-1.69492	4e-05
Olfr784/Olfr801	olfactory receptor 784	-1.667	0.0068
MCUR1	mitochondrial calcium uniporter regulator 1	-1.667	0.000753
Bhmt2	betaine-homocysteine methyltransferase 2	-1.66667	0.00465821
Tal2	T-cell acute lymphocytic leukemia 2	-1.66667	0.00606718
Afp	alpha fetoprotein	-1.66667	0.00532478
Cd36	CD36 antigen	-1.66667	0.00531177
Itga8	integrin alpha 8	-1.66667	0.0051039
Fabp4	fatty acid binding protein 4, adipocyte	-1.66667	0.00469567
Itgb6	integrin beta 6	-1.66667	0.00279674
Abhd3	abhydrolase domain containing 3	-1.66667	0.00427509
Dusp9	dual specificity phosphatase 9	-1.66667	0.00211848
Rab3ip	RAB3A interacting protein	-1.66667	0.00349749
Dld	dihydrolipoamide dehydrogenase	-1.66667	0.00327237
Sectm1b	secreted and transmembrane 1B	-1.66667	0.00325139
Habp2	hyaluronic acid binding protein 2	-1.66667	0.00260458
Mal	myelin and lymphocyte protein, T-cell differentiation protein	-1.66667	0.00290473
Tspan1	tetraspanin 1	-1.66667	0.000821393
Aldob	aldolase B, fructose-bisphosphate	-1.66667	0.00241812
Fitm1	fat storage-inducing transmembrane protein 1	-1.66667	0.00038601
Kcnn2	potassium intermediate/small conductance calcium-activated channel, subfamily N, member 2	-1.66667	0.000663581
Slc22a2	solute carrier family 22 (organic cation transporter), member 2	-1.66667	0.000783982
Dpep1	dipeptidase 1 (renal)	-1.66667	0.00048015
Aadac	arylacetamide deacetylase (esterase)	-1.66667	0.000170053
B830017H08Rik	RIKEN cDNA B830017H08 gene	-1.66667	0.000264699
Cyp2d26	cytochrome P450, family 2, subfamily d, polypeptide 26	-1.66667	0.000108532
Mgst3	microsomal glutathione S-transferase 3	-1.63934	0.00942431
Pcca	propionyl-Coenzyme A carboxylase, alpha polypeptide	-1.63934	0.00535324
Scnn1a	sodium channel, nonvoltage-gated 1 alpha	-1.63934	0.00547112
Lrrc58	leucine rich repeat containing 58	-1.63934	0.00380238
Gchfr	GTP cyclohydrolase I feedback regulator	-1.63934	0.00130043
Galnt14	UDP-N-acetyl-alpha-D-galactosamine:polypeptide N-acetylgalactosaminyltransferase 14	-1.63934	0.000618363
Trim63	tripartite motif-containing 63	-1.63934	0.00201115
Ndufs2	NADH dehydrogenase (ubiquinone) Fe-S protein 2	-1.63934	0.00152016
Suclg1	succinate-CoA ligase, GDP-forming, alpha subunit	-1.63934	0.00119485
Ndufab1	NADH dehydrogenase (ubiquinone) 1, alpha/beta subcomplex, 1	-1.63934	0.000623593
Sucnr1	succinate receptor 1	-1.63934	0.000764248
A1cf	APOBEC1 complementation factor	-1.63934	3.2e-05
Cab39l	calcium binding protein 39-like	-1.63934	0.000392675
Abhd14a	abhydrolase domain containing 14A	-1.63934	0.000119488
Tmem27	transmembrane protein 27	-1.63934	5.06e-05
Gcnt1	glucosaminyl (N-acetyl) transferase 1, core 2	-1.63934	9.3e-06
LOC102634389	uncharacterized LOC102634389	-1.639	0.00485
CYP2F1	cytochrome P450, family 2, subfamily F, polypeptide 1	-1.639	0.00203
KIAA1191	KIAA1191	-1.639	0.000239
Gm4013	predicted gene 4013	-1.613	0.00063
COLGALT2	collagen beta(1-O)galactosyltransferase 2	-1.613	0.0013
Aldh9a1	aldehyde dehydrogenase 9, subfamily A1	-1.6129	0.00702787
Klf9	Kruppel-like factor 9	-1.6129	0.00738868
Sfxn2	sideroflexin 2	-1.6129	0.00685846
Tmem37	transmembrane protein 37	-1.6129	0.00708295
Npb	neuropeptide B	-1.6129	0.00531441
Lrba	LPS-responsive beige-like anchor	-1.6129	0.00464128
Spag5	sperm associated antigen 5	-1.6129	0.00388354
Cdkal1	CDK5 regulatory subunit associated protein 1-like 1	-1.6129	0.00205178
Iqgap2	IQ motif containing GTPase activating protein 2	-1.6129	0.00114383
Ect2	ect2 oncogene	-1.6129	0.000788481
Clybl	citrate lyase beta like	-1.6129	0.000290659
Snhg11	small nucleolar RNA host gene 11 (non-protein coding)	-1.6129	0.00039544
Nnt	nicotinamide nucleotide transhydrogenase	-1.6129	0.000173171
Aqp11	aquaporin 11	-1.6129	0.000131919
Cyc1	cytochrome c-1	-1.6129	0.00013885
Tfpi2	tissue factor pathway inhibitor 2	-1.5873	0.00725041
Nudt4	nudix (nucleoside diphosphate linked moiety X)-type motif 4	-1.5873	0.00387031
Idh3a	isocitrate dehydrogenase 3 (NAD+) alpha	-1.5873	0.00597849
Ttc32	tetratricopeptide repeat domain 32	-1.5873	0.00589992
Tmem116	transmembrane protein 116	-1.5873	0.0029801
BC026585	cDNA sequence BC026585	-1.5873	0.00424543
Slc6a20b	solute carrier family 6 (neurotransmitter transporter), member 20B	-1.5873	0.0022624
Iqcg	IQ motif containing G	-1.5873	0.00167877
Med14	mediator complex subunit 14	-1.5873	0.000868965
Ndufs8	NADH dehydrogenase (ubiquinone) Fe-S protein 8	-1.5873	0.00248945
Oxct1	3-oxoacid CoA transferase 1	-1.5873	0.00115044
Slc16a9	solute carrier family 16 (monocarboxylic acid transporters), member 9	-1.5873	0.00273549
Vwce	von Willebrand factor C and EGF domains	-1.5873	0.00294521
Vpreb1	pre-B lymphocyte gene 1	-1.5873	0.000691059
Slc4a4	solute carrier family 4 (anion exchanger), member 4	-1.5873	0.00108217
Fars2	phenylalanine-tRNA synthetase 2 (mitochondrial)	-1.5873	0.000715876
Aoah	acyloxyacyl hydrolase	-1.5873	0.000242766
Dlat	dihydrolipoamide S-acetyltransferase (E2 component of pyruvate dehydrogenase complex)	-1.5873	3.28e-05
SLC51B	solute carrier family 51, beta subunit	-1.587	0.00702
Gapdh-ps14	glyceraldehyde-3-phosphate dehydrogenase, pseudogene 14	-1.587	0.000728
HIST2H2AA3/HIST2H2AA4	histone cluster 2, H2aa3	-1.587	0.000578
Ifi44	interferon-induced protein 44	-1.5625	0.00607329
Sar1b	SAR1 gene homolog B (S, cerevisiae)	-1.5625	0.00518175
Esd	esterase D/formylglutathione hydrolase	-1.5625	0.00293989
Slc22a23	solute carrier family 22, member 23	-1.5625	0.00117172
Cryl1	crystallin, lambda 1	-1.5625	0.002115
Osbpl1a	oxysterol binding protein-like 1A	-1.5625	0.000700919
Amacr	alpha-methylacyl-CoA racemase	-1.5625	0.000263965
Bmp7	bone morphogenetic protein 7	-1.5625	0.000113059
Agps	alkylglycerone phosphate synthase	-1.5625	8.56e-06
HSD3B1	hydroxy-delta-5-steroid dehydrogenase, 3 beta- and steroid delta-isomerase 1	-1.562	0.00349
FUOM	fucose mutarotase	-1.562	0.0022
SUGCT	succinyl-CoA:glutarate-CoA transferase	-1.562	0.000928
TTC7A	tetratricopeptide repeat domain 7A	-1.562	0.000173
PLPPR4	phospholipid phosphatase related 4	-1.562	0.000747
NXPE3	neurexophilin and PC-esterase domain family, member 3	-1.562	0.000541
Cyp2d22	cytochrome P450, family 2, subfamily d, polypeptide 22	-1.53846	0.00444173
Depdc1b	DEP domain containing 1B	-1.53846	0.00678738
Hspa8	heat shock protein 8	-1.53846	0.00488649
Mrpl46	mitochondrial ribosomal protein L46	-1.53846	0.00668229
Ptgr2	prostaglandin reductase 2	-1.53846	0.00331605
Acadvl	acyl-Coenzyme A dehydrogenase, very long chain	-1.53846	0.00420651
Pla2g5	phospholipase A2, group V	-1.53846	0.00154006
Nus1	nuclear undecaprenyl pyrophosphate synthase 1 homolog (S, cerevisiae)	-1.53846	0.00130058
Ak7	adenylate kinase 7	-1.53846	0.000859653
Gabarapl1	gamma-aminobutyric acid (GABA) A receptor-associated protein-like 1	-1.53846	0.00281588
Glyat	glycine-N-acyltransferase	-1.53846	0.00201235
Bpnt1	bisphosphate 3'-nucleotidase 1	-1.53846	0.00168723
Slc25a39	solute carrier family 25, member 39	-1.53846	0.00193822
Iah1	isoamyl acetate-hydrolyzing esterase 1 homolog (S, cerevisiae)	-1.53846	0.00122843
Atp6v1a	ATPase, H+ transporting, lysosomal V1 subunit A	-1.53846	0.000762796
Slc23a3	solute carrier family 23 (nucleobase transporters), member 3	-1.53846	5.47e-05
Gjb2	gap junction protein, beta 2	-1.53846	0.0003664
Slc25a17	solute carrier family 25 (mitochondrial carrier, peroxisomal membrane protein), member 17	-1.53846	0.000291699
Sfxn1	sideroflexin 1	-1.53846	0.000255626
Rb1	retinoblastoma 1	-1.53846	2.73e-05
Uqcrfs1	ubiquinol-cytochrome c reductase, Rieske iron-sulfur polypeptide 1	-1.53846	2.39e-05
Adk	adenosine kinase	-1.53846	9.95e-06
Cisd1	CDGSH iron sulfur domain 1	-1.53846	2.59e-06
TMEM229A	transmembrane protein 229A	-1.538	0.00197
4930481A15Rik	RIKEN cDNA 4930481A15 gene	-1.538	0.000481
MAP7	microtubule-associated protein 7	-1.538	0.000355
DNAH12	dynein, axonemal, heavy chain 12	-1.538	0.000152
Ndufb2	NADH dehydrogenase (ubiquinone) 1 beta subcomplex, 2	-1.38889	0.00140315
Cxcl2	chemokine (C-X-C motif) ligand 2	1.32	0.00395815
Actb	actin, beta	1.35	0.00997899
Dtx3	deltex 3 homolog (Drosophila)	1.51	0.00184538
PEA15	phosphoprotein enriched in astrocytes 15	1.51	0.00119
Spon1	spondin 1, (f-spondin) extracellular matrix protein	1.51	2.45e-05
TENM3	teneurin transmembrane protein 3	1.52	0.00746
Thsd1	thrombospondin, type I, domain 1	1.52	0.00433737
POU2F2	POU class 2 homeobox 2	1.52	0.0027
CCDC184	coiled-coil domain containing 184	1.52	0.00315
Cd200r1	CD200 receptor 1	1.52	0.00135133
Crym	crystallin, mu	1.52	0.00226392
Zfp740	zinc finger protein 740	1.52	0.000377312
Tmeff1	transmembrane protein with EGF-like and two follistatin-like domains 1	1.52	0.000270376
Inhbb	inhibin beta-B	1.53	0.00524078
B2m	beta-2 microglobulin	1.53	0.00265061
1600029O15Rik	RIKEN cDNA 1600029O15 gene	1.53	0.000940958
MFSD2A	major facilitator superfamily domain containing 2A	1.53	0.00234
2310035P21Rik	RIKEN cDNA 2310035P21 gene	1.53	8.07e-05
Postn	periostin, osteoblast specific factor	1.53	0.000276386
Procr	protein C receptor, endothelial	1.54	0.00700356
Tnip2	TNFAIP3 interacting protein 2	1.54	0.00690884
Kcnk3	potassium channel, subfamily K, member 3	1.54	0.00569228
Tro	trophinin	1.54	0.00481998
Col23a1	collagen, type XXIII, alpha 1	1.54	0.00181177
Ifngr1	interferon gamma receptor 1	1.54	0.00140742
Gsdmd	gasdermin D	1.54	0.000372786
MAP7D1	MAP7 domain containing 1	1.54	0.000341
PCDHB14	protocadherin beta 14	1.54	5.41e-05
Ehbp1l1	EH domain binding protein 1-like 1	1.55	0.00678198
E330032C10Rik	RIKEN cDNA E330032C10 gene	1.55	0.00568
Fam105a	family with sequence similarity 105, member A	1.55	0.00324852
Synpo	synaptopodin	1.55	0.00473111
FAM3D	family with sequence similarity 3, member D	1.55	0.00195
Pot1b	protection of telomeres 1B	1.55	0.00132454
BEAN1	brain expressed, associated with NEDD4, 1	1.56	0.00282
C1qtnf7	C1q and tumor necrosis factor related protein 7	1.56	0.00470089
Ifitm7	interferon induced transmembrane protein 7	1.56	0.00455554
C1qb	complement component 1, q subcomponent, beta polypeptide	1.56	0.00256316
Arid5a	AT rich interactive domain 5A (MRF1-like)	1.56	0.0010563
Itgb4	integrin beta 4	1.56	1.76e-05
Nav1	neuron navigator 1	1.57	0.00163736
Gpm6b	glycoprotein m6b	1.57	0.00330637
C7	complement component 7	1.57	0.000782
Gria4	glutamate receptor, ionotropic, AMPA4 (alpha 4)	1.57	0.000877622
Runx2	runt related transcription factor 2	1.57	0.00108565
Hs6st2	heparan sulfate 6-O-sulfotransferase 2	1.57	0.0015168
Lmod1	leiomodin 1 (smooth muscle)	1.57	0.00148332
Myh9	myosin, heavy polypeptide 9, non-muscle	1.57	2.88e-05
PLEC	plectin	1.57	1.49e-05
Duxbl1 (includes others)	double homeobox B-like 1	1.58	0.00498
Zyx	zyxin	1.58	0.00686626
Pdgfra	platelet derived growth factor receptor, alpha polypeptide	1.58	0.00241345
Mmp7	matrix metallopeptidase 7	1.58	0.00284682
Plekhg2	pleckstrin homology domain containing, family G (with RhoGef domain) member 2	1.58	0.00127753
Hbegf	heparin-binding EGF-like growth factor	1.58	0.000114491
Rras	Harvey rat sarcoma oncogene, subgroup R	1.58	5.44e-06
Mmp2	matrix metallopeptidase 2	1.59	0.00724283
Slamf9	SLAM family member 9	1.59	0.00685326
Hmcn1	hemicentin 1	1.59	0.00380406
KIAA0895L	KIAA0895-like	1.59	0.00611
Cebpb	CCAAT/enhancer binding protein (C/EBP), beta	1.59	0.00177273
Il6st	interleukin 6 signal transducer	1.59	5.56e-05
Gm29790	predicted gene, 29790	1.6	0.00484
Cntn6	contactin 6	1.6	0.00126061
Gng8	guanine nucleotide binding protein (G protein), gamma 8	1.6	0.00123813
Myadm	myeloid-associated differentiation marker	1.6	0.00079076
S1pr2	sphingosine-1-phosphate receptor 2	1.6	0.000542508
Cbarp	calcium channel, voltage-dependent, beta subunit associated regulatory protein	1.6	6.38e-05
Tc2n	tandem C2 domains, nuclear	1.61	0.00714254
Inpp5d	inositol polyphosphate-5-phosphatase D	1.61	0.00629272
Camk2b	calcium/calmodulin-dependent protein kinase II, beta	1.61	0.00576891
Adh7	alcohol dehydrogenase 7 (class IV), mu or sigma polypeptide	1.61	0.00489196
Tlr1	toll-like receptor 1	1.61	0.00192742
Tgfb1	transforming growth factor, beta 1	1.61	0.00185473
Crip1	cysteine-rich protein 1 (intestinal)	1.61	0.000984352
Stat4	signal transducer and activator of transcription 4	1.62	0.00502516
Zc3h6	zinc finger CCCH type containing 6	1.62	0.0044802
Gpsm3	G-protein signalling modulator 3 (AGS3-like, C, elegans)	1.62	0.00641185
ADGRA2	adhesion G protein-coupled receptor A2	1.62	0.00554
Efs	embryonal Fyn-associated substrate	1.62	0.00416027
Fkbp10	FK506 binding protein 10	1.62	0.00378981
Meis3	Meis homeobox 3	1.62	0.0018421
Muc4	mucin 4	1.62	0.00297751
Nkain4	Na+/K+ transporting ATPase interacting 4	1.62	0.00174388
Sparc	secreted acidic cysteine rich glycoprotein	1.62	0.000603518
Col12a1	collagen, type XII, alpha 1	1.62	2.08e-07
Sorbs2	sorbin and SH3 domain containing 2	1.63	0.00062293
Unc5a	unc-5 homolog A (C, elegans)	1.63	0.00209716
Ugcg	UDP-glucose ceramide glucosyltransferase	1.63	0.00133485
Tnnt2	troponin T2, cardiac	1.64	0.00328438
Lox	lysyl oxidase	1.64	0.00518796
Stx1a	syntaxin 1A (brain)	1.65	0.00320208
Lyl1	lymphoblastomic leukemia 1	1.65	0.00424853
Slc11a1	solute carrier family 11 (proton-coupled divalent metal ion transporters), member 1	1.65	0.0037255
Mmrn1	multimerin 1	1.65	0.00302821
Crlf2	cytokine receptor-like factor 2	1.65	0.00289161
Bok	BCL2-related ovarian killer protein	1.65	0.000289609
Rtn4	reticulon 4	1.66	0.00461938
Pamr1	peptidase domain containing associated with muscle regeneration 1	1.66	0.00389178
Tmem158	transmembrane protein 158	1.66	0.00406425
Pik3r5	phosphoinositide-3-kinase, regulatory subunit 5, p101	1.66	0.00282719
Gdf9	growth differentiation factor 9	1.66	0.00125671
Pdlim1	PDZ and LIM domain 1 (elfin)	1.66	0.000486834
C1orf198	chromosome 1 open reading frame 198	1.67	0.00739
Col2a1	collagen, type II, alpha 1	1.67	0.00526899
Dock10	dedicator of cytokinesis 10	1.67	0.0011719
Synj2	synaptojanin 2	1.67	0.000724512
Adamtsl5	ADAMTS-like 5	1.67	1.99e-05
Cx3cr1	chemokine (C-X3-C) receptor 1	1.68	0.00480877
Pik3cd	phosphatidylinositol 3-kinase catalytic delta polypeptide	1.68	0.00443714
Hivep3	human immunodeficiency virus type I enhancer binding protein 3	1.68	0.00605928
Tnik	TRAF2 and NCK interacting kinase	1.68	0.00217911
Egflam	EGF-like, fibronectin type III and laminin G domains	1.68	0.000693375
Hcls1	hematopoietic cell specific Lyn substrate 1	1.68	0.000531848
MKRN2OS	MKRN2 opposite strand	1.68	0.000117
Stra6l	STRA6-like	1.69	0.00355
Col5a2	collagen, type V, alpha 2	1.69	0.00313506
Col15a1	collagen, type XV, alpha 1	1.69	0.000290198
Ptrf	polymerase I and transcript release factor	1.69	0.000970952
Rbp1	retinol binding protein 1, cellular	1.69	0.000328569
Irak3	interleukin-1 receptor-associated kinase 3	1.69	9.27e-06
Lpxn	leupaxin	1.7	0.00545926
ZNF616	zinc finger protein 616	1.7	0.00386
Ciita	class II transactivator	1.7	0.000911413
Frmd3	FERM domain containing 3	1.7	0.000522961
Vim	vimentin	1.7	0.000515642
Esyt1	extended synaptotagmin-like protein 1	1.7	1.59e-05
Cd300lf	CD300 antigen like family member F	1.71	0.00359009
Rasgef1a	RasGEF domain family, member 1A	1.71	0.00402791
Igf2bp2	insulin-like growth factor 2 mRNA binding protein 2	1.71	0.000549436
Lmna	lamin A	1.71	0.00216762
P3H3	prolyl 3-hydroxylase 3	1.71	0.00178
Antxr1	anthrax toxin receptor 1	1.72	0.004406
Rhoc	ras homolog gene family, member C	1.72	0.00481923
Garnl3	GTPase activating RANGAP domain-like 3	1.72	0.00159376
A730008I21Rik	RIKEN cDNA A730008I21 gene	1.73	0.00342284
Nek6	NIMA (never in mitosis gene a)-related expressed kinase 6	1.73	0.000155879
Dst	dystonin	1.74	0.00696501
PAK3	p21 protein (Cdc42/Rac)-activated kinase 3	1.74	0.0053
C1orf100	chromosome 1 open reading frame 100	1.74	0.00273
Lair1	leukocyte-associated Ig-like receptor 1	1.74	0.00238892
Olfml2b	olfactomedin-like 2B	1.74	0.00227414
Csf1	colony stimulating factor 1 (macrophage)	1.74	0.000990389
Pltp	phospholipid transfer protein	1.74	0.00110555
Arpc1b	actin related protein 2/3 complex, subunit 1B	1.74	0.000545249
Cd248	CD248 antigen, endosialin	1.74	0.000456213
Timp2	tissue inhibitor of metalloproteinase 2	1.74	0.000388099
Emp3	epithelial membrane protein 3	1.74	1.56e-06
CLEC10A	C-type lectin domain family 10, member A	1.75	0.00515
Csdc2	cold shock domain containing C2, RNA binding	1.75	0.00379612
Cxcl13	chemokine (C-X-C motif) ligand 13	1.75	0.000521975
Gm39680	predicted gene, 39680	1.75	8.18e-06
Actc1	actin, alpha, cardiac muscle 1	1.76	0.00172284
Fbn1	fibrillin 1	1.76	0.00128103
Sepn1	selenoprotein N, 1	1.77	0.00608359
Wbscr17	Williams-Beuren syndrome chromosome region 17 homolog (human)	1.77	0.00578499
Ddr2	discoidin domain receptor family, member 2	1.78	0.00149479
Wt1	Wilms tumor 1 homolog	1.79	0.00263757
Pcdh10	protocadherin 10	1.79	0.00222523
Dpysl4	dihydropyrimidinase-like 4	1.79	0.000590113
Cybb	cytochrome b-245, beta polypeptide	1.8	0.00111453
Gm33298	predicted gene, 33298	1.8	0.00148
Efemp2	epidermal growth factor-containing fibulin-like extracellular matrix protein 2	1.8	9.27e-05
Stat3	signal transducer and activator of transcription 3	1.8	7.71e-05
Chst12	carbohydrate sulfotransferase 12	1.81	0.00281312
Lum	lumican	1.81	0.000719853
Ckap4	cytoskeleton-associated protein 4	1.81	0.0015965
Krt8	keratin 8	1.81	2.12e-06
Tlr2	toll-like receptor 2	1.83	0.00710037
Nfkb2	nuclear factor of kappa light polypeptide gene enhancer in B-cells 2, p49/p100	1.84	0.00550569
Pglyrp1	peptidoglycan recognition protein 1	1.84	0.00271478
Ccl11	chemokine (C-C motif) ligand 11	1.84	0.00330891
Plek	pleckstrin	1.84	0.00219709
LOC728392	uncharacterized LOC728392	1.84	0.00178
MMP23B	matrix metallopeptidase 23B	1.84	9.83e-05
Mfi2	antigen p97 (melanoma associated) identified by monoclonal antibodies 133,2 and 96,5	1.85	0.00492744
Mfap2	microfibrillar-associated protein 2	1.85	0.00268228
Col6a2	collagen, type VI, alpha 2	1.85	0.000504069
Tnfrsf12a	tumor necrosis factor receptor superfamily, member 12a	1.85	0.000534795
Myof	myoferlin	1.85	0.000245117
Areg	amphiregulin	1.85	7.95e-05
Akap12	A kinase (PRKA) anchor protein (gravin) 12	1.85	4.36e-05
Irf8	interferon regulatory factor 8	1.85	2.76e-05
Tmsb4x (includes others)	thymosin, beta 4, X chromosome	1.85	3.2e-05
Pcdh9	protocadherin 9	1.86	0.00946012
ZBTB8B	zinc finger and BTB domain containing 8B	1.86	0.00585
Fam155a	family with sequence similarity 155, member A	1.86	0.00448713
Fyb	FYN binding protein	1.86	0.00453929
Il1b	interleukin 1 beta	1.86	0.00270017
Sdc1	syndecan 1	1.86	0.000337551
Trpv6	transient receptor potential cation channel, subfamily V, member 6	1.86	4.92e-05
Fam171b	family with sequence similarity 171, member B	1.87	0.000440435
Tgfb1i1	transforming growth factor beta 1 induced transcript 1	1.87	0.00114505
Hspb1	heat shock protein 1	1.87	0.000967958
Vgll3	vestigial like 3 (Drosophila)	1.87	0.000100218
Vav1	vav 1 oncogene	1.88	0.00499737
Myo1f	myosin IF	1.88	0.00158189
Flna	filamin, alpha	1.88	0.000106327
CXCL6	chemokine (C-X-C motif) ligand 6	1.9	0.00457
Gm5067	predicted gene 5067	1.9	0.00528791
Cdkn2b	cyclin-dependent kinase inhibitor 2B (p15, inhibits CDK4)	1.9	0.00433846
Fap	fibroblast activation protein	1.9	0.00047633
Tuba1a	tubulin, alpha 1A	1.9	0.000744641
Ifi27l2a/Ifi27l2b	interferon, alpha-inducible protein 27 like 2A	1.91	0.00209
Dnm3os	dynamin 3, opposite strand	1.91	0.00173453
Tmem173	transmembrane protein 173	1.91	0.00185531
Lbh	limb-bud and heart	1.91	0.000134589
Ccl20	chemokine (C-C motif) ligand 20	1.92	0.00757383
Slc15a3	solute carrier family 15, member 3	1.92	0.00491781
CLEC4A	C-type lectin domain family 4, member A	1.92	0.00157
Mst1r	macrophage stimulating 1 receptor (c-met-related tyrosine kinase)	1.92	0.000443285
Vwc2	von Willebrand factor C domain containing 2	1.93	0.00404572
Col6a1	collagen, type VI, alpha 1	1.93	0.0051934
Ptch2	patched homolog 2	1.93	0.00325673
Hpgds	hematopoietic prostaglandin D synthase	1.93	0.000877004
Vipr2	vasoactive intestinal peptide receptor 2	1.93	0.00105498
Thbs3	thrombospondin 3	1.93	0.00130123
Bcl2a1c	B-cell leukemia/lymphoma 2 related protein A1c	1.94	0.00758314
HLA-DQA1	major histocompatibility complex, class II, DQ alpha 1	1.94	0.0048
SERPINA3	serpin peptidase inhibitor, clade A (alpha-1 antiproteinase, antitrypsin), member 3	1.94	0.00446
2310043M15Rik	RIKEN cDNA 2310043M15 gene	1.94	0.00324145
Lrp1	low density lipoprotein receptor-related protein 1	1.94	0.000667493
Tpm1	tropomyosin 1, alpha	1.94	8.68e-06
AW112010	expressed sequence AW112010	1.95	0.00411484
Edn1	endothelin 1	1.95	0.00122156
F3	coagulation factor III	1.96	0.00470628
UGT2B7	UDP glucuronosyltransferase 2 family, polypeptide B7	1.96	0.00341
C1qtnf5	C1q and tumor necrosis factor related protein 5	1.96	0.00380955
Arsj	arylsulfatase J	1.96	0.000775344
4930588G05Rik	RIKEN cDNA 4930588G05 gene	1.96	0.00209884
Ncf1	neutrophil cytosolic factor 1	1.96	0.000382281
Il1r2	interleukin 1 receptor, type II	1.96	3.49e-05
Lrrc25	leucine rich repeat containing 25	1.97	0.0013016
Col16a1	collagen, type XVI, alpha 1	1.97	0.000335606
Shisa3	shisa homolog 3 (Xenopus laevis)	1.98	0.00441042
Pf4	platelet factor 4	1.98	0.00661321
Ankrd1	ankyrin repeat domain 1 (cardiac muscle)	1.98	0.000798221
Thbs2	thrombospondin 2	1.98	0.000585855
Glipr1	GLI pathogenesis-related 1 (glioma)	1.98	5.26e-05
Kif1a	kinesin family member 1A	1.99	0.00425129
Jun	Jun oncogene	1.99	3.17e-08
Hk2	hexokinase 2	2	0.00214794
Apobec1	apolipoprotein B mRNA editing enzyme, catalytic polypeptide 1	2	0.00152598
Gpnmb	glycoprotein (transmembrane) nmb	2.01	0.00268795
Clec5a	C-type lectin domain family 5, member a	2.01	0.00115478
Fign	fidgetin	2.02	0.00826869
2210016H18Rik	RIKEN cDNA 2210016H18 gene	2.02	0.00654241
Wnt4	wingless-related MMTV integration site 4	2.02	1.64e-06
Clec7a	C-type lectin domain family 7, member a	2.03	0.00359371
Eno2	enolase 2, gamma neuronal	2.03	0.00325402
Csf2rb	colony stimulating factor 2 receptor, beta, low-affinity (granulocyte-macrophage)	2.04	0.00348451
Nudt6	nudix (nucleoside diphosphate linked moiety X)-type motif 6	2.04	0.00159545
Itga4	integrin alpha 4	2.05	0.00226084
Trbv1	T cell receptor beta, variable 1	2.05	0.00227
Col1a2	collagen, type I, alpha 2	2.05	7.69e-06
Twist2	twist homolog 2 (Drosophila)	2.06	0.00208382
CSTA	cystatin A (stefin A)	2.07	0.0055
Efhd2	EF hand domain containing 2	2.07	3.45e-09
Socs2	suppressor of cytokine signaling 2	2.08	0.00125522
Laptm5	lysosomal-associated protein transmembrane 5	2.08	0.00136304
Inhba	inhibin beta-A	2.08	0.000134313
Lsp1	lymphocyte specific 1	2.08	0.000116257
Birc3	baculoviral IAP repeat-containing 3	2.09	0.00483301
Relb	avian reticuloendotheliosis viral (v-rel) oncogene related B	2.09	0.00665853
Psmb8	proteasome (prosome, macropain) subunit, beta type 8 (large multifunctional peptidase 7)	2.09	0.00137712
Serping1	serine (or cysteine) peptidase inhibitor, clade G, member 1	2.09	0.000222009
Tnni2	troponin I, skeletal, fast 2	2.09	2.14e-05
Cyth4	cytohesin 4	2.11	0.00154584
Cpne7	copine VII	2.12	0.00370499
ADGRE1	adhesion G protein-coupled receptor E1	2.14	0.00285
Adamts2	a disintegrin-like and metallopeptidase (reprolysin type) with thrombospondin type 1 motif, 2	2.16	0.00548476
Maff	v-maf musculoaponeurotic fibrosarcoma oncogene family, protein F (avian)	2.16	0.000707062
Acta1	actin, alpha 1, skeletal muscle	2.16	6.83e-05
Mirg	miRNA containing gene	2.16	0.000102862
Ccl9	chemokine (C-C motif) ligand 9	2.16	5.09e-05
Sox9	SRY-box containing gene 9	2.18	0.00559392
Sntg2	syntrophin, gamma 2	2.18	0.000724003
C1s	complement component 1, s subcomponent	2.19	0.000238789
Ccdc80	coiled-coil domain containing 80	2.19	3.74e-05
Klf6	Kruppel-like factor 6	2.2	0.00283277
Mrc1	mannose receptor, C type 1	2.21	0.00110458
Myocd	myocardin	2.21	0.000743374
Parp3	poly (ADP-ribose) polymerase family, member 3	2.21	6.81e-05
CLEC4C	C-type lectin domain family 4, member C	2.22	0.00699
Ms4a4b (includes others)	membrane-spanning 4-domains, subfamily A, member 4B	2.22	0.00572
Gdf10	growth differentiation factor 10	2.24	0.00138785
Ms4a6b	membrane-spanning 4-domains, subfamily A, member 6B	2.25	0.00642459
Trim29	tripartite motif-containing 29	2.26	0.0057689
C1qa	complement component 1, q subcomponent, alpha polypeptide	2.26	0.00328903
Meg3	maternally expressed 3	2.26	2.08e-05
Rhou	ras homolog gene family, member U	2.29	0.00138383
Serpinb5	serine (or cysteine) peptidase inhibitor, clade B, member 5	2.29	0.00297478
Creb5	cAMP responsive element binding protein 5	2.3	0.00512008
Il34	interleukin 34	2.3	0.00126166
Cyr61	cysteine rich protein 61	2.3	0.00048726
Phlda3	pleckstrin homology-like domain, family A, member 3	2.3	6.45e-05
Acta2	actin, alpha 2, smooth muscle, aorta	2.3	1.88e-06
Ubd	ubiquitin D	2.31	0.000732627
Tubb6	tubulin, beta 6	2.31	6.75e-06
Ndp	Norrie disease (pseudoglioma) (human)	2.34	0.00230022
Cx3cl1	chemokine (C-X3-C motif) ligand 1	2.34	1.12e-05
Ednra	endothelin receptor type A	2.35	0.0034496
Ccl19	chemokine (C-C motif) ligand 19	2.35	0.00124702
Clca3a1/Clca3a2	chloride channel accessory 3A1	2.35	8.36e-06
Foxj1	forkhead box J1	2.36	0.00276918
Dpysl3	dihydropyrimidinase-like 3	2.36	0.00142205
Fmo5	flavin containing monooxygenase 5	2.36	0.000480533
FCGR2A	Fc fragment of IgG, low affinity IIa, receptor (CD32)	2.36	0.000281
Ccl17	chemokine (C-C motif) ligand 17	2.37	0.00465528
Spon2	spondin 2, extracellular matrix protein	2.37	0.000982598
Ccdc88b	coiled-coil domain containing 88B	2.38	0.00590947
Iqsec3	IQ motif and Sec7 domain 3	2.38	0.00254086
Cd14	CD14 antigen	2.38	2.01e-05
Nfkbiz	nuclear factor of kappa light polypeptide gene enhancer in B-cells inhibitor, zeta	2.39	0.00167531
HLA-DRB5	major histocompatibility complex, class II, DR beta 5	2.41	0.00499
Dtx4	deltex 4 homolog (Drosophila)	2.41	0.00122821
Plac8	placenta-specific 8	2.41	0.000921933
Mmp14	matrix metallopeptidase 14 (membrane-inserted)	2.41	0.000254829
Ms4a7	membrane-spanning 4-domains, subfamily A, member 7	2.44	0.0015687
AKR1B10	aldo-keto reductase family 1, member B10 (aldose reductase)	2.44	0.00109
Pdlim7	PDZ and LIM domain 7	2.44	5.31e-05
Cpxm2	carboxypeptidase X 2 (M14 family)	2.45	3.63e-06
Scara3	scavenger receptor class A, member 3	2.46	0.000893392
Fcer1g	Fc receptor, IgE, high affinity I, gamma polypeptide	2.47	0.000123362
2200002D01Rik	RIKEN cDNA 2200002D01 gene	2.47	5.41e-05
Socs3	suppressor of cytokine signaling 3	2.48	0.00430235
Fbln1	fibulin 1	2.48	0.00340385
Fcrls	Fc receptor-like S, scavenger receptor	2.48	0.000550903
Wdfy4	WD repeat and FYVE domain containing 4	2.49	0.00641305
Icam1	intercellular adhesion molecule 1	2.5	0.00013089
Cygb	cytoglobin	2.51	0.00212215
Spp1	secreted phosphoprotein 1	2.52	5.04e-05
Col1a1	collagen, type I, alpha 1	2.53	0.000338585
Loxl1	lysyl oxidase-like 1	2.54	0.000825229
Tpm2	tropomyosin 2, beta	2.54	0.000747457
Anxa13	annexin A13	2.55	0.00254006
MS4A6A	membrane-spanning 4-domains, subfamily A, member 6A	2.57	0.00232
CCL21	chemokine (C-C motif) ligand 21	2.58	0.000655
Coro1a	coronin, actin binding protein 1A	2.58	0.000116095
GXYLT2	glucoside xylosyltransferase 2	2.59	0.000869
ANXA8/ANXA8L1	annexin A8-like 1	2.59	5.99e-05
Fos	FBJ osteosarcoma oncogene	2.59	8.81e-06
Nckap1l	NCK associated protein 1 like	2.6	0.00116803
Runx1	runt related transcription factor 1	2.6	0.000799357
Mfap4	microfibrillar-associated protein 4	2.62	0.00694925
Atf3	activating transcription factor 3	2.62	4.6e-07
Tnfsf13b	tumor necrosis factor (ligand) superfamily, member 13b	2.63	0.0028574
Serpine1	serine (or cysteine) peptidase inhibitor, clade E, member 1	2.66	0.00126704
Serpinf1	serine (or cysteine) peptidase inhibitor, clade F, member 1	2.69	0.000780368
Timp1	tissue inhibitor of metalloproteinase 1	2.74	0.000238042
Penk	preproenkephalin	2.75	0.00129473
Upk3a	uroplakin 3A	2.76	0.00342461
Lgi2	leucine-rich repeat LGI family, member 2	2.77	0.00110409
Uchl1	ubiquitin carboxy-terminal hydrolase L1	2.77	1.99e-06
Tagln	transgelin	2.78	9.01e-05
Lcn2	lipocalin 2	2.79	9.29e-06
Krt18	keratin 18	2.79	8.86e-07
Clu	clusterin	2.81	1.99e-06
Adam23	a disintegrin and metallopeptidase domain 23	2.82	0.00274975
Cp	ceruloplasmin	2.83	0.000361269
Apbb1ip	amyloid beta (A4) precursor protein-binding, family B, member 1 interacting protein	2.83	0.000177794
Aif1	allograft inflammatory factor 1	2.84	0.0042889
Aldh3b2	aldehyde dehydrogenase 3 family, member B2	2.84	0.00279623
FCGR1A	Fc fragment of IgG, high affinity Ia, receptor (CD64)	2.84	0.00278
Il33	interleukin 33	2.89	0.0012985
Junb	Jun-B oncogene	2.89	0.000235625
Ptn	pleiotrophin	2.9	0.000271478
C1qc	complement component 1, q subcomponent, C chain	2.91	0.00020037
Gjb6	gap junction protein, beta 6	2.91	0.000181173
Il18r1	interleukin 18 receptor 1	2.92	7.49e-05
Adamts19	a disintegrin-like and metallopeptidase (reprolysin type) with thrombospondin type 1 motif, 19	2.97	0.000567032
Mfap5	microfibrillar associated protein 5	2.99	0.00215019
Slit3	slit homolog 3 (Drosophila)	3	0.000831771
Hp	haptoglobin	3	5.76e-05
HLA-DQB1	major histocompatibility complex, class II, DQ beta 1	3.02	0.000787
Pdlim3	PDZ and LIM domain 3	3.02	0.000620994
Lrrn2	leucine rich repeat protein 2, neuronal	3.02	5.38e-05
Tgfbi	transforming growth factor, beta induced	3.11	0.000383654
Thy1	thymus cell antigen 1, theta	3.12	0.000365056
Mgp	matrix Gla protein	3.25	1.51e-05
S100a6	S100 calcium binding protein A6 (calcyclin)	3.28	9.42e-07
Ccl7	chemokine (C-C motif) ligand 7	3.29	0.000258455
Trem2	triggering receptor expressed on myeloid cells 2	3.53	0.00130911
Cd44	CD44 antigen	3.56	0.00148334
Ltbp2	latent transforming growth factor beta binding protein 2	3.58	0.000363134
RAB7B	RAB7B, member RAS oncogene family	3.59	0.000669
Vcam1	vascular cell adhesion molecule 1	3.66	0.00225302
BCL2A1	BCL2-related protein A1	3.67	0.00234
Cyp2j13	cytochrome P450, family 2, subfamily j, polypeptide 13	3.73	0.00206565
Sulf1	sulfatase 1	3.8	0.000538081
Serpina3g (includes others)	serine (or cysteine) peptidase inhibitor, clade A, member 3G	3.81	0.000357
Adcy7	adenylate cyclase 7	3.85	0.000188271
Osmr	oncostatin M receptor	3.91	0.000660723
Ctss	cathepsin S	3.92	0.00141361
Upk1b	uroplakin 1B	3.92	0.000206143
Ccl5	chemokine (C-C motif) ligand 5	3.92	7.33e-06
Sprr2f	small proline-rich protein 2F	4.04	0.00237408
Egr1	early growth response 1	4.06	8.55e-06
Krt19	keratin 19	4.08	4.33e-05
LYZ	lysozyme	4.1	0.00028
Cnn1	calponin 1	4.17	7.74e-07
E330037M01Rik	RIKEN cDNA E330037M01 gene	4.33	0.00278427
Pmaip1	phorbol-12-myristate-13-acetate-induced protein 1	4.74	0.000145996
Sprr1a	small proline-rich protein 1A	4.87	0.000125249
Fam25c	family with sequence similarity 25, member C	4.96	0.000415
Egr2	early growth response 2	5.02	9.33e-06
Ccl2	chemokine (C-C motif) ligand 2	5.28	0.00028207
AOC1	amine oxidase, copper containing 1	5.32	0.000384
Cxcl10	chemokine (C-X-C motif) ligand 10	6.99	0.000712791
Krt20	keratin 20	9.35	4.38e-06
C3	complement component 3	12.24	5.77e-05
