# Supplementary material for: Systems biology combining human- and animal-data miRNA and mRNA data identifies new targets in ureteropelvic junction obstruction
Source: BMC Syst Biol. 2017 Mar 1;11:31. doi: 10.1186/s12918-017-0411-7 (PMC5333413; doi:10.1186/s12918-017-0411-7)
Supplement: Additional file 4: — Common dysregulated miRNAs between human UPJ (urine) and mouse partial UUO (kidney tissue). (XLSX 9 kb) [file 12918_2017_411_MOESM4_ESM.xlsx]

## Sheet: sheet
Supplementary Table 4: Common deregulated miRNAs between human UPJ (urine) and mouse partial UUO (kidney tissue).
	Human UPJ		Mouse partial UUO
Symbol	Exp Fold Change	Exp p-value	Exp Fold Change	Exp p-value
let-7a-5p	-1.559	0.00317	-3.558	0.00393	The 5 selected miRNAs
miR-125b-5p	-1.18	0.0303	-3.219	0.00315
miR-26a-5p	-1.376	0.0303	-3.175	0.00113
miR-16-5p	-1.293	0.00227	-2.913	0.000697
miR-29b-3p	-1.153	0.0293	10.073	3.1e-08
miR-19b-3p	-1.188	0.0413	-2.448	0.00189
miR-103-3p	-1.135	0.00667	-2.179	0.00654
miR-151-5p	-1.162	0.00909	-2.144	0.00804
miR-92a-3p	-1.185	0.00393	-2.076	0.00814
miR-455-3p	1.066	0.0469	-1.933	0.0134
miR-142-3p	-1.116	0.00265	-1.93	0.00303
miR-365-3p	1.27	0.0222	-1.928	0.0145
miR-140-5p	-1.1	0.00527	-1.69	0.00405
miR-193a-3p	1.211	0.0142	-1.221	0.0027
miR-203a-3p	-1.186	0.0117	-1.198	0.0121
miR-10a-3p	-1.139	0.011	-1.174	0.00467
miR-106b-3p	1.078	0.0441	-1.04	8.56e-05
miR-24-1-5p	1.096	0.0083	1.05	0.000859
