# Supplementary material for: Systems biology combining human- and animal-data miRNA and mRNA data identifies new targets in ureteropelvic junction obstruction
Source: BMC Syst Biol. 2017 Mar 1;11:31. doi: 10.1186/s12918-017-0411-7 (PMC5333413; doi:10.1186/s12918-017-0411-7)
Supplement: Additional file 5: — miRNAs and their respective mRNA targets. (XLSX 12 kb) [file 12918_2017_411_MOESM5_ESM.xlsx]

## Sheet: top5 miRNAs with targets from n
Supplementary Table 5: miRNAs and their respective mRNA targets.
Gene Symbol	Description	Fold Change	p-value	No of miRNAs targeting this mRNA	let-7a-5p	miR-125b-5p	miR-16-5p	miR-26a-5p	miR-29b-3p
Adamts19	a disintegrin-like and metallopeptidase (reprolysin type) with thrombospondin type 1 motif, 19	2.97	0.000567032	2				1	1
Dtx4	deltex 4 homolog (Drosophila)	2.41	0.00122821	2	1	1
Lmod1	leiomodin 1 (smooth muscle)	1.57	0.00148332	2		1	1
Nav1	neuron navigator 1	1.57	0.00163736	2				1	1
Atp6v1a	ATPase, H+ transporting, lysosomal V1 subunit A	-1.53846	0.000762796	1					1
C11orf54	chromosome 11 open reading frame 54	-2.273	0.000804	1					1
Cd248	CD248 antigen, endosialin	1.74	0.000456213	1		1
Cdkn2b	cyclin-dependent kinase inhibitor 2B (p15, inhibits CDK4)	1.9	0.00433846	1		1
Cnn1	calponin 1	4.17	7.74e-07	1			1
Dpysl3	dihydropyrimidinase-like 3	2.36	0.00142205	1	1
Dpysl4	dihydropyrimidinase-like 4	1.79	0.000590113	1		1
Efhd2	EF hand domain containing 2	2.07	3.45e-09	1	1
Fam105a	family with sequence similarity 105, member A	1.55	0.00324852	1	1
Fign	fidgetin	2.02	0.00826869	1	1
Fkbp10	FK506 binding protein 10	1.62	0.00378981	1	1
Gcsh	glycine cleavage system protein H (aminomethyl carrier)	-1.75439	1.72e-05	1					1
Gpr124	G protein-coupled receptor 124	1.62	0.00554351	1			1
Hbegf	heparin-binding EGF-like growth factor	1.58	0.000114491	1					1
Igf2bp2	insulin-like growth factor 2 mRNA binding protein 2	1.71	0.000549436	1	1
KIAA0895L	KIAA0895-like	1.59	0.00611	1					1
Lrrc25	leucine rich repeat containing 25	1.97	0.0013016	1		1
Lrrc58	leucine rich repeat containing 58	-1.63934	0.00380238	1			1
Meis3	Meis homeobox 3	1.62	0.0018421	1	1
Myadm	myeloid-associated differentiation marker	1.6	0.00079076	1			1
Myo1f	myosin IF	1.88	0.00158189	1	1
Pcdh9	protocadherin 9	1.86	0.00946012	1				1
Rasgef1a	RasGEF domain family, member 1A	1.71	0.00402791	1				1
Scara3	scavenger receptor class A, member 3	2.46	0.000893392	1	1
Sepn1	selenoprotein N, 1	1.77	0.00608359	1		1
Slc16a7	solute carrier family 16 (monocarboxylic acid transporters), member 7	-2.12766	0.0054409	1					1
Slc22a7	solute carrier family 22 (organic anion transporter), member 7	-1.96078	0.00389173	1					1
Slc5a8	solute carrier family 5 (iodide transporter), member 8	-2.04082	0.00528178	1					1
Tpk1	thiamine pyrophosphokinase	-1.78571	0.000274213	1					1
Unc5a	unc-5 homolog A (C, elegans)	1.63	0.00209716	1	1
Wscd2	WSC domain containing 2	-1.78571	0.00449274	1		1
					11	8	5	4	11
